# Supplementary material for: Settlement dynamics, subsistence economies and climate change during the late Holocene at Nunura Bay (Sechura Desert, Peru): A multiproxy approach
Source: PLoS One. 2023 Mar 9;18(3):e0281545. doi: 10.1371/journal.pone.0281545 (PMC9997921; doi:10.1371/journal.pone.0281545)
Supplement: S1 Table — Detailed description of the stratigraphic layers. (XLSX) [file pone.0281545.s002.xlsx]

## Sheet: Feuil1
Layer	Description
A	Black fine sand rich in charcoal
B	Dark brown silty sands with with frequent shells and fish remains
1	Black fine sand rich in charcoal; many angular pebbles ( max. 10 cm)
2	Light brown-grey sands with frequent fish remains and mollusc shells
3	Grey-brown sands with frequent fish remains
4	Brown silty sands, extremely rich in fish remains
5	Grey-brown silty sand with many pebbles (max. 3-4 cm); frequent charcoals fragments and fish remains.
6	Massive light grey fine sands (= layer 14)
7	Dark brown silty sands with a few centimetre-sized pebbles; very few shells and fish remains (=layer 23)
8	Massive grey-beige medium sands
9	Heterogeneous fine black sands, finely bedded; very few gravels and mollusc shells
10	Massive light brown sands; some mollusc shells
11	Massive brown sands; a charcoal thin layer is present at the base of the layer
12	Massive brown sands; some fish remains
13	Accumulation of fish remains in a rare organic brown medium sand matrix
14	Massive light grey fine sands (= layer 7)
15	Bedded layer consisting of several stacked centimetric levels (from bottom to top): a. Yellow sandy clay, compacted, homogeneous; b. Yellow silts; c. Light brown silts with frequent organic remains
16	Light brown medium sand with some rounded pebbles (max. 4 cm); very few fish remains
17	Beige medium sands with fish remains and mollusc shells
18	Dark brown medium sands with some fish remains
19	Dark grey sand with some angular gravel (max. 4 cm); fish remains and some shells.
20	Dark brown-grey sands with very many shell remains
21	Yellow-orange medium sand
22	Dark brown-grey sands with many shells and some bone fragments
23	Dark brown silty sands with a few centimetre-sized pebbles; some rare shells and fish remains (=layer 7)
24	Orange sandy silts; a 2-3 cm thick black stripe can be seen through the entire layer
25	Medium brown organic sands; very frequent shells of molluscs and some fish remains
26	Massive brown silty sands
27	Fish remains and a few shells in a scarce organic sandy-clay matrix
28	Fine black sands with some camelid faeces
29	Yellow silts
30	Brown compact sandy clay (= layer 46)
31	Fine grey sands
32	Beige brown sands with very few fish remains
33	Beige sands with some fish remains
34	Massive light grey sands
35	Black organic sands with extremely high charcoal content
36	Light grey sands with a large quantity of charcoal
37	Layer of charcoal mixed with black sands and gravel; some fragments of bones
38	Massive beige sands with very few organic remains
39	Bedded charcoal layer, extremely rich in organic matter
40	Grey sands with common charcoal and few fishbones
41	Compact brown sandy clays (= layer 41)
42	Grey-yellow sands, some scattered remains of charcoal and fish
43	Lens of slightly clayey sand, yellow-orange
44	Light brown sands with some organic matter and very few fishbones
45	Compact brown sandy clays (= layer 41)
46	Compact brown sandy clays (= layer 30)
47	Light grey sands with pebbles, rich in charcoal fragments
